# Supplementary material for: Genomic, Lipidomic and Metabolomic Analysis of Cyclooxygenase-null Cells: Eicosanoid Storm, Cross Talk, and Compensation by COX-1
Source: Genomics Proteomics Bioinformatics. 2016 Mar 21;14(2):81–93. doi: 10.1016/j.gpb.2014.09.005 (PMC4880957; doi:10.1016/j.gpb.2014.09.005)
Supplement: Supplementary Table S1 — List of IL-1β-modulated transcripts in fibroblast cells [file mmc5.xlsx]

## Sheet: Table 1S
Table S1 List of IL-1β induced transcripts in fibroblast cells
Note: IL-1β-induced transcripts refer to the transcripts with expression increased by 1.75 fold or decreased by 0.5 fold with IL-1β as compared to WT cells
Transcript No	Probe ID	Ratio	Ratio	Ratio	GenBank accession No.	Gene symbol	Gene name
		IL-1β / WT	COX-1 -/-/ WT	COX-2 -/-/ WT
1	95349_g_at	27.67	2.12	5.11	J04596	Cxcl1	Chemokine (C-X-C motif) ligand 1
2	95348_at	26.68	2.27	5.84	J04596	Cxcl1	Chemokine (C-X-C motif) ligand 1
3	160564_at	22	0.82	0.65	X81627	Lcn2	Lipocalin 2
4	98772_at	14.93	0.99	0.69	U27267	Cxcl5	Chemokine (C-X-C motif) ligand 5
5	102712_at	14.05	2.07	0.75	X03505	Saa3	Serum amyloid A 3
6	92851_at	11.02	2.1	6.82	U49430	Cp	Ceruloplasmin
7	160873_at	10.35	1.15	1.34	AV206059	Ghrl	Ghrelin
8	96092_at	7.59	0.96	1	M96827	Hp	Haptoglobin
9	93497_at	7.22	4.75	1.27	K02782	C3	Complement component 3
10	160894_at	7.03	5.69	2.37	X61800	Cebpd	CCAAT/enhancer binding protein (C/EBP), delta
11	94761_at	6.08	1.12	2.75	X70058	Ccl7	Chemokine (C-C motif) ligand 7
12	100484_at	5.9	2.08	19.85	X66473	Mmp13	Matrix metallopeptidase 13
13	92858_at	5.79	0.51	1.08	AF002719	Slpi	Secretory leukocyte peptidase inhibitor
14	96042_at	5.46	1.39	1.52	L35528	Sod2	Superoxide dismutase 2, mitochondrial
15	102736_at	5.06	4.49	3.67	M19681	Ccl2	Chemokine (C-C motif) ligand 2
16	92559_at	5.05	1.14	4.05	U12884	Vcam1	Vascular cell adhesion molecule 1
17	102348_at	4.75	0.68	1.13	AI551087	Gm4354	Predicted gene 4354
18	92925_at	4.7	3.21	4.15	M61007	Cebpb	CCAAT/enhancer binding protein (C/EBP), beta
19	103465_f_at	4.56	0.86	0.81	U60438	Saa2	Serum amyloid A 2
20	96605_at	4.09	0.93	6.14	AI787183	Tmem176a	Transmembrane protein 176A
21	96123_at	4.08	1.12	1.38	X99347	Lbp	Lipopolysaccharide binding protein
22	92731_at	4.08	0.57	1.2	X83601	Ptx3	Pentraxin related gene
23	AFFX-MurFAS_at	3.74	1.26	1.49	M83649	Fas	Fas (TNF receptor superfamily member 6)
24	102255_at	3.73	2.48	1.41	AB015978	Osmr	Oncostatin M receptor
25	96614_at	3.62	1.64	1.02	AA763368	4933426M11Rik	RIKEN cDNA 4933426M11 gene
26	94209_g_at	3.51	1.63	2.08	AW045202	Pdia6	Protein disulfide-isomerase A6-like /// protein disulfide isomerase associated 6
27	98988_at	3.49	2.3	2.09	AA614971	Nfkbiz	Nuclear factor of kappa light polypeptide gene enhancer in B-cells inhibitor, zeta
28	104647_at	3.47	0.79	1.25	M88242	Ptgs2	Prostaglandin-endoperoxide synthase 2
29	96709_at	3.45	1	1.64	AI839839	1110008P14Rik	RIKEN cDNA 1110008P14 gene
30	102921_s_at	3.39	1.15	1.48	M83649	Fas	Fas (TNF receptor superfamily member 6)
31	98500_at	3.28	3.27	0.9	D13695	Il1rl1	Interleukin 1 receptor-like 1
32	161650_at	3.26	0.75	0.74	AV090497	Slpi	Secretory leukocyte peptidase inhibitor
33	94384_at	3.2	3.17	5.88	X67644	Ier3	Immediate early response 3
34	93026_at	3.15	1.74	2.65	AW124337	Mgst1	Microsomal glutathione S-transferase 1
35	97317_at	3.13	1.13	0.3	AW122933	Enpp2	Ectonucleotide pyrophosphatase/phosphodiesterase 2
36	104451_at	3.11	1.01	1.01	AI852578	Slc11a2	Solute carrier family 11 (proton-coupled divalent metal ion transporters), member 2
37	96623_at	3.08	1.69	0.76	AI853172	Ugcg	UDP-glucose ceramide glucosyltransferase
38	93534_at	3.02	8.18	4.45	X53929	Dcn	Decorin
39	92459_at	2.98	1.02	1.24	AB023418	Ccl8	Chemokine (C-C motif) ligand 8
40	92232_at	2.92	1.24	1.23	U88328	Socs3	Suppressor of cytokine signaling 3
41	94208_at	2.87	1.23	1.59	AW045202	LOC100046302 /// Pdia6	Protein disulfide-isomerase A6-like /// protein disulfide isomerase associated 6
42	103033_at	2.86	1.63	0.91	X06454	C4a /// C4b	Complement component 4A (Rodgers blood group) /// complement component 4B (Childo blood group)
43	102905_at	2.85	2.11	1.46	Y13089	Casp4	Caspase 4, apoptosis-related cysteine peptidase
44	93837_at	2.85	0.98	0.4	AI786089	Kng1	Kininogen 1
45	92560_g_at	2.82	1.08	2.36	U12884	Vcam1	Vascular cell adhesion molecule 1
46	96119_s_at	2.82	1.18	1.08	AA797604	Angptl4	Angiopoietin-like 4
47	160846_at	2.81	1.93	2.31	AI846534	Nek6	NIMA (never in mitosis gene a)-related expressed kinase 6
48	99435_at	2.74	2.84	5.56	Z22703	Fgf7	Fibroblast growth factor 7
49	102381_at	2.7	3.9	3.23	AA619207	Acsl4	Acyl-coa synthetase long-chain family member 4
50	92978_s_at	2.67	1.63	1.5	X16490	Serpinb2	Serine (or cysteine) peptidase inhibitor, clade B, member 2
51	104249_g_at	2.62	2.2	2.49	AW227650	Ssr3	Signal sequence receptor, gamma
52	94197_at	2.6	1.72	1.29	D89866	Ugcg	UDP-glucose ceramide glucosyltransferase
53	94142_at	2.6	1.01	0.99	M13926	Csf3	Colony stimulating factor 3 (granulocyte)
54	104469_at	2.56	1.54	1.04	M73748	Pdpn	Podoplanin
55	95613_at	2.52	1.71	2.3	AW122573	Tmem30a	Transmembrane protein 30A
56	96016_at	2.51	2.52	3.57	AW045665	2700094K13Rik	RIKEN cDNA 2700094K13 gene
57	92335_at	2.5	0.94	0.65	AF004874	Ltbp2	Latent transforming growth factor beta binding protein 2
58	103723_at	2.48	1.97	1.54	AA608387	Il13ra1	Interleukin 13 receptor, alpha 1
59	99847_at	2.47	2.08	2.57	X73523	St3gal1	ST3 beta-galactoside alpha-2,3-sialyltransferase 1
60	92558_at	2.46	1.34	2.41	M84487	Vcam1	Vascular cell adhesion molecule 1
61	104745_at	2.46	1.89	1.91	AA763874	Atl2	Atlastin gtpase 2
62	99178_at	2.45	1.87	0.42	AI845652	Gpm6b	Glycoprotein m6b
63	160829_at	2.43	3.12	7.67	U44088	Phlda1	Pleckstrin homology-like domain, family A, member 1
64	104697_at	2.42	2.67	2.07	AW121127	Rhoj	Ras homolog gene family, member J
65	101015_s_at	2.41	1.39	1.64	AF013486	Ifnar2	Interferon (alpha and beta) receptor 2
66	103341_at	2.37	1.09	1.38	U49350	Ctps	Cytidine 5'-triphosphate synthase
67	95974_at	2.36	1.05	0.55	M55544	Gbp1	Guanylate binding protein 1
68	162206_f_at	2.34	0.91	0.96	AV374868	Socs3	Suppressor of cytokine signaling 3
69	96135_at	2.33	3.51	4.92	AA833425	3110003A17Rik	RIKEN cDNA 3110003A17 gene
70	95543_at	2.32	1.65	4.43	AI843046	Tpm4	Tropomyosin 4
71	99081_at	2.32	1.55	0.41	AF010254	Serping1	Serine (or cysteine) peptidase inhibitor, clade G, member 1
72	102689_at	2.3	1.7	1.28	AF110520	Tapbp	TAP binding protein
73	AFFX-CreX-5_st	2.29	2.52	2.43	X03453	Cre	Bacteriophage P1 cre gene for recombinase protein
74	102768_i_at	2.27	1.87	1.97	AB016248	Sc5d	Sterol-C5-desaturase (fungal ERG3, delta-5-desaturase) homolog (S. Cerevisae)
75	93319_at	2.26	0.87	0.76	U20238	Rasa3	RAS p21 protein activator 3
76	103202_at	2.26	1.57	0.28	AW047476	Gbp3	Guanylate binding protein 3
77	104597_at	2.26	1.31	0.33	AJ007970	Gbp2	Guanylate binding protein 2
78	94309_g_at	2.25	1.12	0.73	X70853	Fbln1	Fibulin 1
79	161436_s_at	2.24	1.24	0.48	AV345565	Adarb1	Adenosine deaminase, RNA-specific, B1
80	103035_at	2.24	1.53	0.74	U60020	Tap1	Transporter 1, ATP-binding cassette, sub-family B (MDR/TAP)
81	98433_at	2.24	0.74	1.18	U75506	Bid	BH3 interacting domain death agonist
82	97950_at	2.22	1.39	0.62	X75129	Xdh	Xanthine dehydrogenase
83	AFFX-CreX-3_st	2.22	2.75	2.65	X03453	Cre	Bacteriophage P1 cre gene for recombinase protein
84	95753_at	2.2	2.72	3.65	AW213883	Ncaph	Non-SMC condensin I complex, subunit H
85	102114_f_at	2.18	0.93	0.87	AI326963	Angptl4	Angiopoietin-like 4
86	96188_at	2.18	1.7	0.9	AF052506	Adar	Adenosine deaminase, RNA-specific
87	93290_at	2.14	1.96	2.01	U35374	Pnp	Purine-nucleoside phosphorylase
88	102313_at	2.14	2.84	4.72	L09737	Gch1	GTP cyclohydrolase 1
89	98008_at	2.13	1.7	1.56	U92565	Cx3cl1	Chemokine (C-X3-C motif) ligand 1
90	100112_at	2.13	1.54	1.29	L12030	Cxcl12	Chemokine (C-X-C motif) ligand 12
91	95444_at	2.12	3.35	2.94	AW122274	Tmem49	Transmembrane protein 49
92	93261_at	2.12	2.06	0.89	AJ000990	Lgmn	Legumain
93	102090_f_at	2.12	1.95	2.13	AI841710	Smyd5	SET and MYND domain containing 5
94	96608_at	2.11	1.44	1.05	AF023463	Phyh	Phytanoyl-coa hydroxylase
95	102292_at	2.11	2.3	2.38	U00937	Gadd45a	Growth arrest and DNA-damage-inducible 45 alpha
96	95749_at	2.1	1.17	1.41	AW122364	Manf	Mesencephalic astrocyte-derived neurotrophic factor
97	101014_at	2.1	1.29	0.86	Y09864	Ifnar2	Interferon (alpha and beta) receptor 2
98	98501_at	2.1	1.95	1.31	Y07519	Il1rl1	Interleukin 1 receptor-like 1
99	100333_at	2.09	1.62	1.72	M13521	Saa2	Serum amyloid A 2
100	161152_r_at	2.08	2.09	2.03	AV230260	Rbck1	Ranbp-type and C3HC4-type zinc finger containing 1
101	99191_at	2.08	2.79	2.47	AI844939	Eid1	EP300 interacting inhibitor of differentiation 1
102	97722_at	2.08	2.62	2.16	AA879709	Ssr1	Signal sequence receptor, alpha
103	97925_at	2.06	1.7	2.04	AB028241	Csnk1e	Casein kinase 1, epsilon
104	101588_at	2.06	0.82	0.94	AF058055	Slc16a1	Solute carrier family 16 (monocarboxylic acid transporters), member 1
105	94461_at	2.05	1.74	1.27	AI852144	Nampt	Nicotinamide phosphoribosyltransferase
106	160119_at	2.05	0.9	1.33	AI845538	Creld2	Cysteine-rich with EGF-like domains 2
107	96271_at	2.05	1.57	11.8	AA914105	Tmem123	Transmembrane protein 123
108	96065_at	2.03	1.02	1.5	D88769	Lxn	Latexin
109	101571_g_at	2.02	1.11	1.67	X76066	Igfbp4	Insulin-like growth factor binding protein 4
110	95452_i_at	2.02	2.01	1.86	AF087687	S100a1	S100 calcium binding protein A1
111	104755_at	2.02	1.37	1.3	AJ242778	Tnip1	TNFAIP3 interacting protein 1
112	102698_at	2.02	1.29	1.23	AF045160	Epas1	Endothelial PAS domain protein 1
113	101560_at	2	0.52	0.5	AW061330	Emb	Embigin
114	97989_at	2	2.51	2.41	M81483	Ppp3cb	Protein phosphatase 3, catalytic subunit, beta isoform
115	101955_at	2	1.04	1.11	AJ002387	Hspa5	Heat shock protein 5
116	97241_at	1.99	2.31	3.11	AI787713	Ubxn1	UBX domain protein 1
117	92831_at	1.98	1.91	2.77	AI846308	Sfxn1	Sideroflexin 1
118	93325_at	1.98	2.39	3.37	AI845735	Polr2e	Polymerase (RNA) II (DNA directed) polypeptide E
119	96764_at	1.98	0.8	0.3	AJ007971	Iigp1	Interferon inducible gtpase 1
120	104671_at	1.97	1.78	4.24	D88994	Ampd3	Adenosine monophosphate deaminase 3
121	94704_at	1.97	0.22	0.61	AF100778	Wisp2	WNT1 inducible signaling pathway protein 2
122	94307_at	1.97	0.87	0.67	X70854	Fbln1	Fibulin 1
123	96606_at	1.96	2.09	2.14	AB025217	1500003O03Rik	RIKEN cDNA 1500003O03 gene
124	93728_at	1.96	1.34	1.48	X62940	Tsc22d1	TSC22 domain family, member 1
125	101554_at	1.96	1.3	1.1	U57524	Nfkbia	Nuclear factor of kappa light polypeptide gene enhancer in B-cells inhibitor, alpha
126	102239_at	1.95	0.95	1.09	M90397	Bcl3	B-cell leukemia/lymphoma 3
127	103432_at	1.94	1.47	2.16	AW122677	Isg20	Interferon-stimulated protein
128	98924_at	1.94	0.35	0.32	Y08027	Art3	ADP-ribosyltransferase 3
129	94734_at	1.93	0.93	0.96	M12566	Orm2	Orosomucoid 2
130	101991_at	1.93	0.63	0.56	D16215	Fmo1	Flavin containing monooxygenase 1
131	95634_at	1.93	1.04	2.21	AI848107	0610010K14Rik	RIKEN cDNA 0610010K14 gene
132	161515_i_at	1.93	1.61	1.72	AV156389	Timp2	Tissue inhibitor of metalloproteinase 2
133	102898_at	1.92	1.76	1.94	X72307	Hgf	Hepatocyte growth factor
134	97407_at	1.92	1.85	2.28	AI848025	Ubac1	Ubiquitin associated domain containing 1
135	103746_at	1.91	1.8	1.89	AA797843	Suz12	Suppressor of zeste 12 homolog (Drosophila)
136	94871_r_at	1.9	1.91	2.04	AW124226	Sar1b	SAR1 gene homolog B (S. Cerevisiae)
137	101658_f_at	1.9	0.83	0.49	D90146	H2-Q8	Histocompatibility 2, Q region locus 8
138	99578_at	1.9	2	2.72	U01915	Top2a	Topoisomerase (DNA) II alpha
139	103504_at	1.89	1.31	1.52	AI837107	Ssbp2	Single-stranded DNA binding protein 2
140	161472_r_at	1.89	1.74	2.33	AV019864	Lman2	Lectin, mannose-binding 2
141	92572_at	1.88	2.06	2.29	AI509617	Tnfaip1	Tumor necrosis factor, alpha-induced protein 1 (endothelial)
142	101857_at	1.88	2.19	1.87	AB006036	Srpk2	Serine/arginine-rich protein specific kinase 2
143	93352_at	1.87	1.91	1.96	M55154	Tgm2	Transglutaminase 2, C polypeptide
144	93993_at	1.87	1.21	2.11	AI851062	Lman2	Lectin, mannose-binding 2
145	98349_at	1.86	0.9	0.79	X62646	Il6st	Interleukin 6 signal transducer
146	97380_at	1.86	2.03	1.92	AI197431	Zc3h14	Zinc finger CCCH type containing 14
147	160166_r_at	1.85	2.05	2.14	AI843495	Ola1	Obg-like atpase 1
148	96029_at	1.85	1.88	2.5	AI020542	Sf3a3	Splicing factor 3a, subunit 3
149	113122_i_at	1.85	6.97	21.56	AI843040	Il33	Interleukin 33
150	93713_at	1.85	2.68	1.67	U15784	Shc1	Src homology 2 domain-containing transforming protein C1
151	94256_at	1.84	1.02	1.01	AI849533	Clic4	Chloride intracellular channel 4 (mitochondrial)
152	97885_at	1.84	0.64	2	AB031386	Tmem176b	Transmembrane protein 176B
153	161674_i_at	1.84	1.9	1.91	AV248657	Psmd3	Proteasome (prosome, macropain) 26S subunit, non-ATPase 3
154	99580_s_at	1.83	1.9	1.82	U16818	Ugt1a1 /// Ugt1a10 /// Ugt1a2 /// Ugt1a5 /// Ugt1a6a /// Ugt1a6b /// Ugt1a7c /// Ugt1a9	UDP glucuronosyltransferase 1 family, polypeptide A1 /// UDP glycosyltransferase 1 family, polypeptide A10 /// UDP glucuronosyltransferase 1 family, polypeptide A2 /// UDP glucuronosyltransferase 1 family, polypeptide A5 /// UDP glucuronosyltransferase 1 family, polypeptide A6A /// UDP glucuronosyltransferase 1 family, polypeptide A6B /// UDP glucuronosyltransferase 1 family, polypeptide A7C /// …
155	97164_at	1.83	2.05	3.43	C77566	Rnaseh2b	Ribonuclease H2, subunit B
156	102052_at	1.83	1.28	0.87	AA871791	Abhd5	Abhydrolase domain containing 5
157	101551_s_at	1.82	1.98	7.09	X78989	Tes	Testis derived transcript
158	94854_g_at	1.82	1.79	3.94	U29055	Gnb1	Guanine nucleotide binding protein (G protein), beta 1
159	100088_at	1.82	1.35	1.63	M27073	Ppp1cb	Protein phosphatase 1, catalytic subunit, beta isoform
160	161504_i_at	1.82	1.85	1.72	AV127302	Cisd1	CDGSH iron sulfur domain 1
161	98406_at	1.81	1.64	0.27	AF065947	Ccl5	Chemokine (C-C motif) ligand 5
162	93866_s_at	1.81	2.12	0.17	D00613	Mgp	Matrix Gla protein
163	96322_at	1.81	1.27	1.95	AI836001	Edf1	Endothelial differentiation-related factor 1
164	99082_at	1.8	1.49	1.89	L07063	Fkbp10	FK506 binding protein 10
165	97529_at	1.8	0.69	6.26	AJ002390	Anxa8	Annexin A8
166	162234_f_at	1.8	1.7	1.66	AV139913	Cxcl12	Chemokine (C-X-C motif) ligand 12
167	101413_at	1.8	1.61	1.86	AI847142	Ubr5	Ubiquitin protein ligase E3 component n-recognin 5
168	94290_at	1.8	2.2	1.64	AW124346	Akt1s1	AKT1 substrate 1 (proline-rich)
169	101502_at	1.79	2.41	2.37	X89749	Tgif1	TGFB-induced factor homeobox 1
170	162189_r_at	1.79	1.68	1.61	AV370360	Gcdh	Glutaryl-Coenzyme A dehydrogenase
171	92637_at	1.78	0.89	2.01	J03928	Pfkl	Phosphofructokinase, liver, B-type
172	100437_g_at	1.78	1.02	0.88	M27008	Orm1 /// Orm2	Orosomucoid 1 /// orosomucoid 2
173	96662_at	1.78	1.25	0.94	AI847054	Ppap2b	Phosphatidic acid phosphatase type 2B
174	97560_at	1.77	2.03	1.61	AF037437	Psap	Prosaposin
175	161629_i_at	1.77	2.29	1.56	AV037200	Afp	Alpha fetoprotein
176	103737_at	1.77	2.27	2.2	AB016780	Gfpt2	Glutamine fructose-6-phosphate transaminase 2
177	92399_at	1.77	1.17	0.94	D26532	Runx1	Runt related transcription factor 1
178	161501_at	1.76	1.56	1.62	AV111846	Orf	Mus musculus cDNA (uncharacterized)
179	95586_at	1.76	1.23	1.14	AF089751	P2rx4	Purinergic receptor P2X, ligand-gated ion channel 4
180	104149_at	1.76	1.07	0.97	AI642048	Nfkbia	Nuclear factor of kappa light polypeptide gene enhancer in B-cells inhibitor, alpha
181	102362_i_at	1.75	0.88	1.25	U20735	Junb	Jun-B oncogene
182	102993_at	1.75	1.96	1.71	M85153	Ggta1	Glycoprotein galactosyltransferase alpha 1, 3
183	162364_f_at	1.75	1.65	1.71	AV231463	Glud1	Glutamate dehydrogenase 1
184	99338_at	1.75	1.71	11.32	AA674798	Cand1	Cullin associated and neddylation disassociated 1
185	98499_s_at	1.75	1.43	1.43	U67321	Casp7	Caspase 7
186	103697_at	1.75	0.88	0.78	AW061234	Lifr	Leukemia inhibitory factor receptor
187	161651_f_at	0.5	0.41	0.46	AV094683	Orc2	Origin recognition complex, subunit 2
188	99905_at	0.49	0.47	0.49	U70368	Usp17l5	Ubiquitin specific peptidase 17-like 5
189	162285_r_at	0.49	0.5	0.52	AV373266	Slc44a4	Solute carrier family 44, member 4
190	161011_at	0.49	0.49	0.43	AI595313	Zbtb46	Zinc finger and BTB domain containing 46
191	98485_at	0.49	0.54	0.61	AI850288	Rhpn2	Rhophilin, Rho gtpase binding protein 2
192	161520_at	0.49	0.51	0.53	AV217463	2610029G23Rik	RIKEN cDNA 2610029G23 gene
193	101200_at	0.49	0.5	0.46	D00659	Cyp19a1	Cytochrome P450, family 19, subfamily a, polypeptide 1
194	96426_at	0.48	1.05	1.22	U38967	Tmsb4x	Thymosin, beta 4, X chromosome
195	160877_at	0.48	1.73	0.47	AA647799	Ogn	Osteoglycin
196	103422_at	0.48	0.54	0.38	M63695	Cd1d1	CD1d1 antigen
197	99937_at	0.47	0.46	0.48	Z16406	Meox2	Mesenchyme homeobox 2
198	161861_i_at	0.47	0.4	0.49	AV064428	Cd82	CD82 antigen
199	102925_at	0.47	0.49	0.74	AA285446	Dusp9	Dual specificity phosphatase 9
200	93414_at	0.46	0.58	0.59	M60348	Abcb1b	ATP-binding cassette, sub-family B (MDR/TAP), member 1B
201	98968_at	0.46	0.52	0.45	X57377	Myo5a	Myosin VA
202	161295_r_at	0.45	0.42	0.42	AV012076	Map4k4	Mitogen-activated protein kinase kinase kinase kinase 4
203	161306_r_at	0.44	0.47	0.43	AV058564	Ttc39b	Tetratricopeptide repeat domain 39B
204	161084_at	0.44	0.43	0.41	AI603944	Zfp612	Zinc finger protein 612
205	101716_at	0.43	0.43	0.48	AF017260	Ear5	Eosinophil-associated, ribonuclease A family, member 5
206	161840_f_at	0.43	0.43	0.43	AV043739	Klk1b3	Kallikrein 1-related peptidase b3
207	162015_f_at	0.42	0.44	0.41	AV250974	Ckmt2	Creatine kinase, mitochondrial 2
208	100986_at	0.41	0.42	0.62	AF055889	Fhl2	Four and a half LIM domains 2
209	95908_at	0.41	0.45	0.45	M25775	Klra1 /// Klra16	Killer cell lectin-like receptor, subfamily A, member 1 /// killer cell lectin-like receptor, subfamily A, member 16
210	94338_g_at	0.41	0.62	0.33	M21828	Gas2	Growth arrest specific 2
211	161700_i_at	0.41	0.39	0.4	AV235556	Nsmaf	Neutral sphingomyelinase (N-smase) activation associated factor
212	161293_r_at	0.4	0.4	0.38	AV306568	Psme1	Proteasome (prosome, macropain) 28 subunit, alpha
213	93028_at	0.38	0.14	0.06	X58196	H19	H19 fetal liver mRNA
214	161402_r_at	0.38	0.49	0.55	AV277198	Tbcel	Tubulin folding cofactor E-like
215	100672_at	0.38	0.38	0.37	M33467	Myo5a	Myosin VA
216	160906_i_at	0.37	0.27	0.28	AA184423	2210039B01Rik	RIKEN cDNA 2210039B01 gene
217	101297_at	0.36	0.38	0.4	M23158	Ptprc	Protein tyrosine phosphatase, receptor type, C
218	99549_at	0.35	1.82	0.5	D31951	Ogn	Osteoglycin
219	93550_at	0.35	0.38	0.39	D88792	Csrp2	Cysteine and glycine-rich protein 2
220	94238_at	0.32	0.18	0.39	AW228316	Prss23	Protease, serine, 23
221	160989_r_at	0.29	0.24	0.32	AA717225	Npr3	Natriuretic peptide receptor 3
222	162146_r_at	0.26	0.44	0.3	AV355197	Clec16a	C-type lectin domain family 16, member A
223	161473_f_at	0.23	0.21	0.22	AV031985	Gng11	Guanine nucleotide binding protein (G protein), gamma 11
